# Supplementary material for: High prevalence of IgG antibodies to Ebola virus in the Efé pygmy population in the Watsa region, Democratic Republic of the Congo
Source: BMC Infect Dis. 2016 Jun 10;16:263. doi: 10.1186/s12879-016-1607-y (PMC4901429; doi:10.1186/s12879-016-1607-y)
Supplement: Additional file 1: — Efe pygmy, Watsa, DRC: EBOV exposures data. (XLSX 49 kb) [file 12879_2016_1607_MOESM1_ESM.xlsx]

## Sheet: Sheet1
DATE	No.	Tranches age (annee)	SEXE	SOUFFERT	QUAND	MOIS	Menage FH	Travaille FH	Chambre FH	Touche corps	Touche sang	ENTERREMEN	CADAVRE	INJECTION	Quelle FS1	CHIRURGIE	Quelle FS2	SCARIFICAT	CHASSE	Rats touche	Chauve touche	Singes touche	Rats mange	Chauve mange	Singe mange	Rats mordu	Chauve mordu	Singes mordu	Chasse grotte	Quelle grotte	PRéLčVEMEN	RESULTAT	UniqueKey	RecStatus	EBO
2002-12-08	201	50-59	M	2	Missing	Missing	2	2	2	2	2	2	2	1	6	2	Missing	1	1	1	1	1	2	1	1	2	2	2	1	Anjamukodu, Baduma, Gbogboma	1	2	1	1	Neg.
2002-12-08	202	50-59	F	2	Missing	Missing	2	2	2	2	2	2	2	1	4	2	Missing	2	2	2	2	2	1	2	1	2	2	2	2	Missing	1	1	2	1	POS.
2002-12-08	203	40-49	M	1	2002	MA	2	2	2	2	2	2	2	1	4	2	Missing	1	1	1	2	1	1	2	1	2	2	2	1	Avuku, lidio, udukou, aleyikagba	1	1	3	1	POS.
2002-12-08	204	50-59	M	2	Missing	Missing	2	2	2	2	2	2	2	2	Missing	1	6	1	1	2	1	1	2	1	1	2	2	2	1	udhukou koma	1	2	4	1	Neg.
2002-12-08	205	30-39	F	2	Missing	Missing	2	2	2	2	2	2	2	1	7	1	6	1	2	1	2	1	2	1	1	2	2	2	1	UDHUKOU Koma, Avoca koma	1	1	5	1	POS.
2002-12-08	206	20-29	M	2	Missing	Missing	2	2	2	2	2	2	2	1	6	1	6	1	1	1	2	1	2	2	1	2	2	2	2	Missing	1	2	6	1	Neg.
2002-12-08	207	20-29	M	1	1999	JA	2	2	2	2	2	2	2	1	6	2	Missing	1	1	1	1	1	2	1	1	2	2	2	1	OLUKOWU KOMA	1	2	7	1	Neg.
2002-12-08	208	30-39	M	2	Missing	Missing	2	2	2	2	2	2	2	1	6	1	6	1	1	2	1	1	2	1	1	2	2	2	1	ANGERU GUDHA	1	2	8	1	Neg.
2002-12-08	209	50-59	F	2	Missing	Missing	1	1	1	1	1	2	2	1	6	2	Missing	2	2	1	2	1	2	2	1	2	2	2	1	UDUOWU	1	2	9	1	Neg.
2002-12-08	210	30-39	M	2	Missing	Missing	2	2	2	2	2	2	2	1	6	1	6	1	1	2	1	1	2	1	1	2	2	2	1	AVUKA KOMA	1	2	10	1	Neg.
2002-12-08	211	30-39	F	2	Missing	Missing	2	2	2	2	2	2	2	1	6	2	Missing	1	2	1	1	1	2	1	1	2	2	2	1	DOBA	1	2	11	1	Neg.
2002-12-08	212	20-29	M	2	Missing	Missing	2	2	2	2	2	2	2	1	6	1	6	1	1	1	1	1	2	1	1	2	2	2	1	SOLI KOMA	1	2	12	1	Neg.
2002-12-08	213	10 -19	F	2	Missing	Missing	2	2	2	2	2	1	1	2	Missing	2	Missing	1	2	2	1	1	2	1	1	2	2	2	1	TUVUTA	1	1	13	1	POS.
2002-12-08	214	20-29	M	2	Missing	Missing	1	2	2	2	2	1	2	1	6	1	6	1	1	1	1	1	1	1	1	2	2	2	1	KOMA MEZA	1	2	14	1	Neg.
2002-12-08	215	30-39	F	1	2002	MI	1	1	1	1	1	2	2	1	8	2	Missing	1	2	2	1	2	2	1	1	2	2	2	1	AVOCA KOMA,TUVU	1	2	15	1	Neg.
2002-12-08	216	30-39	M	2	Missing	Missing	2	2	2	2	2	2	2	1	4	1	4	1	1	2	1	1	2	1	1	2	2	2	1	UDHUKOU KOMA	1	1	16	1	POS.
2002-12-08	217	50-59	F	1	1998	JA	1	1	2	1	2	2	2	1	6	2	Missing	1	2	1	1	1	1	1	1	2	2	2	1	ASAMULE	1	2	17	1	Neg.
2002-12-08	218	30-39	F	2	Missing	Missing	2	2	2	2	2	2	2	1	6	2	Missing	1	2	1	2	1	2	2	1	2	2	2	1	AVUKA KOMA	1	2	18	1	Neg.
2002-12-08	219	20-29	M	1	1999	AO	2	2	2	2	2	2	2	1	6	2	Missing	1	1	1	1	1	2	1	1	2	2	2	1	ANDIESENI,SORIKOMA	1	1	19	1	POS.
2002-12-08	220	40-49	M	1	1970	FE	1	2	1	1	1	1	1	1	6	1	6	1	1	1	1	1	1	2	1	2	2	2	1	SOLI KOMA	1	1	20	1	POS.
2002-12-08	221	10 -19	F	2	Missing	Missing	2	2	2	2	2	2	2	1	6	2	Missing	1	2	2	1	1	2	2	2	2	2	2	1	SOLI KOMA	1	2	21	1	Neg.
2002-12-08	222	20-29	F	2	Missing	Missing	2	2	2	2	2	2	2	1	6	2	Missing	1	1	1	1	1	1	2	1	2	2	2	1	OULANGBANGOTO	1	2	22	1	Neg.
2002-12-08	223	20-29	F	2	Missing	Missing	2	2	2	2	2	2	2	1	6	2	Missing	1	2	2	2	2	2	1	2	2	2	2	1	UDUKOWU KOMA,AVOCAT KOMA	1	2	23	1	Neg.
2002-12-08	224	40-49	M	1	Missing	Missing	2	1	2	1	2	1	1	1	2	1	6	1	1	1	1	1	2	1	1	2	2	2	1	ANINGELUKUDHA	1	1	24	1	POS.
2002-12-08	225	20-29	F	2	Missing	Missing	2	2	2	2	2	2	2	1	4	2	Missing	1	2	1	2	1	2	2	1	1	2	2	1	NGANGULU	1	2	25	1	Neg.
2002-12-08	226	50-59	M	1	1975	AO	2	2	2	2	2	2	2	1	6	2	Missing	1	1	1	1	1	2	1	1	1	2	2	1	TILIBI	1	2	26	1	Neg.
2002-12-08	227	>=60	F	2	Missing	Missing	2	2	2	2	2	2	2	1	6	2	Missing	1	2	1	1	1	1	1	1	1	2	2	1	MUTIKE,AVOLO, DUVU	1	2	27	1	Neg.
2002-12-08	228	10 -19	M	1	2002	MA	2	2	2	2	2	1	1	1	6	1	6	1	1	1	1	1	1	2	1	2	2	2	1	ANDINGELU KOMA	1	2	28	1	Neg.
2002-12-08	229	30-39	M	1	1999	JA	1	1	2	2	2	2	2	1	4	1	4	1	1	1	1	1	2	1	1	1	1	2	1	TILIMANI	1	2	29	1	Neg.
2002-12-08	230	20-29	M	2	Missing	Missing	2	2	2	2	2	1	1	1	6	1	6	1	1	1	1	1	1	1	1	1	2	2	1	KANDIESENI	1	2	30	1	Neg.
2002-12-08	231	>=60	F	1	1998	JA	2	2	2	2	2	2	2	1	6	2	Missing	1	2	1	2	1	2	2	1	2	2	2	1	ANINGELUGWA	1	1	31	1	POS.
2002-12-08	232	20-29	M	2	Missing	Missing	2	2	2	2	1	1	2	2	Missing	1	6	1	1	2	2	1	1	2	1	2	2	2	1	TILIBHI	1	2	32	1	Neg.
2002-12-08	233	20-29	F	1	2000	JA	2	2	2	2	2	2	2	1	6	2	Missing	1	2	2	2	2	2	1	1	2	2	2	1	NGELUUDA	1	2	33	1	Neg.
2002-12-08	234	10 -19	M	2	Missing	Missing	2	2	1	2	2	2	2	1	6	1	6	1	1	1	1	1	2	2	1	2	2	2	1	NZARU	1	2	34	1	Neg.
2002-12-08	235	50-59	F	2	Missing	Missing	2	2	2	2	2	2	2	1	6	2	Missing	1	2	2	1	1	2	1	1	1	2	2	1	TILIBI,KPENGBE,MEGU	1	2	35	1	Neg.
2002-12-08	236	30-39	F	2	Missing	Missing	2	2	2	2	2	2	2	1	6	2	Missing	1	2	1	1	1	1	2	1	1	1	1	1	ANGULUGU	1	2	36	1	Neg.
2002-12-08	237	10 -19	F	2	Missing	Missing	2	2	2	2	2	2	2	1	2	2	Missing	1	2	1	1	1	1	1	1	1	2	2	1	MABOWU,SIMO	1	2	37	1	Neg.
2002-12-08	238	30-39	F	1	1990	DE	2	2	2	1	2	2	2	1	6	2	Missing	1	2	1	2	1	1	2	1	2	2	2	1	ANGULUGU	1	2	38	1	Neg.
2002-12-08	239	50-59	M	2	Missing	Missing	2	2	2	2	2	2	2	1	6	2	Missing	1	1	2	2	1	2	2	1	2	2	2	1	UDAKONZI,AGBALAJU	1	2	39	1	Neg.
2002-12-08	240	30-39	F	2	Missing	Missing	2	1	1	1	2	2	2	2	Missing	2	Missing	1	2	1	1	1	2	2	1	1	2	2	1	TILIBHI	1	2	40	1	Neg.
2002-12-08	241	10 -19	M	2	Missing	Missing	2	2	2	2	2	2	2	1	6	2	Missing	1	1	1	2	1	2	2	1	2	2	2	1	MUSI	1	2	41	1	Neg.
2002-12-08	242	20-29	F	2	Missing	Missing	2	2	2	2	2	2	2	1	6	2	Missing	1	2	2	1	1	1	2	1	2	2	2	1	ANDEBHOLU	1	2	42	1	Neg.
2002-12-08	243	30-39	F	2	Missing	Missing	2	2	2	2	2	2	2	1	4	2	Missing	1	2	2	2	1	2	2	1	2	2	2	1	KELEWI	1	2	43	1	Neg.
2002-12-08	244	10 -19	F	2	Missing	Missing	2	2	2	2	2	2	2	1	6	2	Missing	1	2	2	2	1	2	2	1	2	2	2	1	AGULUGU	1	2	44	1	Neg.
2002-12-08	245	20-29	F	1	2001	AO	2	2	2	2	2	2	2	1	6	2	Missing	1	2	1	1	1	2	2	1	2	2	2	1	TELEDHU	1	1	45	1	POS.
2002-12-08	246	20-29	M	2	Missing	Missing	2	2	2	2	2	2	2	1	6	1	6	1	1	2	1	1	2	2	1	2	2	2	1	TILIBHI	1	1	46	1	POS.
2002-12-08	247	40-49	M	2	Missing	Missing	2	2	2	2	2	2	2	1	6	2	Missing	1	1	1	1	1	1	1	1	2	2	2	1	NZALI,MUTUKUBE,TILIBI	1	2	47	1	Neg.
2002-12-08	248	10 -19	F	2	Missing	Missing	2	2	2	2	2	2	2	1	6	2	Missing	1	2	2	2	2	2	2	2	2	2	2	1	AGAME	1	2	48	1	Neg.
2002-12-08	249	10 -19	F	1	2001	JL	2	2	2	2	2	2	2	1	6	2	Missing	1	2	2	2	1	2	2	1	2	2	2	1	MANVOGO,MULISOKOMA	1	2	49	1	Neg.
2002-12-08	250	40-49	M	2	Missing	Missing	2	2	2	2	2	2	2	1	6	1	6	1	1	1	2	1	1	1	1	1	2	2	1	TILIBHI	1	2	50	1	Neg.
2002-12-08	251	30-39	F	2	Missing	Missing	2	2	2	2	2	2	2	1	8	2	Missing	1	2	1	2	1	2	1	1	2	2	2	1	MANZA,GOMA,TUVU	1	2	51	1	Neg.
2002-12-08	252	10 -19	M	2	Missing	Missing	2	2	2	2	2	2	2	1	6	1	6	1	1	1	1	1	1	2	1	1	1	2	1	AWEDU	1	1	52	1	POS.
2002-12-08	253	20-29	F	2	Missing	Missing	2	2	2	2	2	2	2	1	6	2	Missing	1	2	1	1	1	2	1	1	2	2	2	1	GBAVIKONZI	1	2	53	1	Neg.
2002-12-08	254	30-39	M	2	Missing	Missing	1	1	2	1	2	1	1	1	6	1	6	1	1	1	1	1	2	1	1	2	1	2	1	GBALIKONZINI	1	2	54	1	Neg.
2002-12-08	255	20-29	M	1	2000	AO	2	2	2	2	2	2	2	2	Missing	2	Missing	1	1	1	1	1	2	2	1	2	2	2	1	NGANGANGA	1	2	55	1	Neg.
2002-12-08	256	50-59	F	2	Missing	Missing	2	2	2	2	2	2	2	2	Missing	1	6	1	2	2	2	1	2	2	1	1	2	2	1	GBALIKONZINI	1	2	56	1	Neg.
14-08-2002	257	20-29	F	2	Missing	Missing	1	1	1	1	2	1	2	1	6	1	6	1	1	2	1	1	2	1	1	2	2	2	1	TILIBHI	1	2	57	1	Neg.
2002-12-08	258	20-29	M	1	2002	MA	1	1	1	1	1	1	1	1	6	1	6	1	1	1	1	1	2	1	1	1	2	2	1	GBALIKONZINI	1	1	58	1	POS.
13-08-2002	259	20-29	F	1	2000	AO	2	2	2	2	2	2	2	1	6	1	6	1	1	1	1	1	2	1	1	1	2	2	1	KOMA MEZA	1	1	59	1	POS.
2002-12-08	260	20-29	M	1	2002	MI	2	2	2	2	2	2	2	1	6	1	6	1	1	1	1	1	2	1	1	2	2	2	1	GBALIKONZINI	1	2	60	1	Neg.
13-08-2002	261	20-29	F	1	1999	FE	2	2	2	2	2	2	2	1	6	2	Missing	1	2	1	1	1	1	2	1	1	1	2	1	SIAKAGBA	1	2	61	1	Neg.
13-08-2002	262	30-39	F	1	2001	JL	2	1	2	1	2	2	2	1	6	2	Missing	1	2	1	1	1	1	2	1	1	2	2	1	SIAKAGBA	1	1	62	1	POS.
13-08-2002	263	20-29	F	1	1998	MA	2	2	2	2	2	2	2	1	6	2	Missing	1	2	2	2	1	2	2	1	2	2	2	1	MUSI	1	1	63	1	POS.
13-08-2002	264	10 -19	F	1	1999	FE	1	1	1	1	2	1	2	1	6	1	6	1	1	1	1	1	1	1	1	2	2	2	1	SOLIKOMA	1	2	64	1	Neg.
13-08-2002	265	20-29	F	1	1990	JA	2	2	2	2	2	2	2	1	9	1	6	1	2	1	1	1	1	1	1	2	2	2	1	TUNGAZA	1	2	65	1	Neg.
13-08-2002	266	10 -19	F	1	1998	FE	1	1	2	2	2	2	2	1	6	2	Missing	1	2	2	1	1	1	2	1	2	2	2	1	SIAKAGBA	1	2	66	1	Neg.
13-08-2002	267	10 -19	F	1	2002	JL	2	2	2	2	2	1	1	1	6	1	6	1	2	1	1	1	2	1	1	2	2	2	1	MUNGENGUMA	1	1	67	1	POS.
13-08-2002	268	20-29	F	1	2000	FE	1	1	1	1	1	1	1	1	6	2	Missing	1	1	1	1	1	1	1	1	1	2	2	1	SOLIKOMA	1	1	68	1	POS.
13-08-2002	269	10 -19	F	2	Missing	Missing	2	2	2	2	2	2	2	1	6	1	6	1	2	2	1	1	2	1	1	2	2	2	1	MUNGENGUMA	1	2	69	1	Neg.
13-08-2002	270	20-29	F	1	2002	AV	2	1	1	1	2	1	2	1	6	1	6	1	1	1	1	1	2	2	1	2	2	2	1	KINAKOMBA	1	2	70	1	Neg.
13-08-2002	271	10 -19	F	2	Missing	Missing	2	2	2	2	2	2	2	1	6	2	Missing	1	2	1	1	1	1	2	1	2	2	2	1	MUUSI	1	2	71	1	Neg.
13-08-2002	272	10 -19	F	2	Missing	Missing	2	2	2	2	2	1	2	1	6	2	Missing	1	2	1	1	1	2	1	1	1	1	2	1	AGULU UDHUKAGBA	1	2	72	1	Neg.
13-08-2002	273	10 -19	F	1	2000	JN	1	2	2	2	2	2	2	1	6	1	6	1	1	1	1	1	1	1	1	2	2	2	1	TILIBHI	1	2	73	1	Neg.
13-08-2002	274	10 -19	F	1	2001	MA	2	2	2	2	2	2	2	1	6	2	Missing	1	2	2	1	1	1	1	1	2	1	2	1	SOLIKOMA	1	2	74	1	Neg.
13-08-2002	275	30-39	F	1	1990	JA	1	1	1	1	1	1	1	1	6	1	6	1	2	1	1	1	1	1	1	1	1	2	1	GBALI KONZINI	1	2	75	1	Neg.
13-08-2002	276	20-29	F	2	Missing	Missing	2	2	2	2	2	1	2	1	6	2	Missing	1	2	2	2	1	2	2	1	2	2	2	1	UDHKOUKOMA	1	2	76	1	Neg.
13-08-2002	277	30-39	F	2	Missing	Missing	2	2	2	2	2	2	2	2	Missing	1	6	1	1	2	2	2	2	2	1	2	2	2	1	ANGULUGU	1	2	77	1	Neg.
13-08-2002	278	40-49	M	1	Missing	Missing	2	2	2	2	2	1	2	1	7	1	6	1	1	1	1	1	1	1	1	2	2	2	1	MAVOKO	1	2	78	1	Neg.
13-08-2002	279	20-29	F	2	Missing	Missing	1	2	2	2	2	1	2	1	6	1	6	1	1	1	1	1	2	2	1	2	2	2	1	MOSIBHO	1	2	79	1	Neg.
13-08-2002	280	30-39	M	2	Missing	Missing	1	1	2	2	2	2	2	1	6	2	Missing	1	1	1	1	1	1	1	1	1	2	2	1	KINAKOMBI	1	2	80	1	Neg.
13-08-2002	281	20-29	F	1	1988	AO	1	1	1	1	1	1	1	1	4	1	6	1	1	1	1	1	1	2	1	2	2	2	1	UDAKONZI	1	2	81	1	Neg.
13-08-2002	282	30-39	F	2	Missing	Missing	2	2	2	2	2	2	2	2	Missing	2	Missing	1	2	2	2	1	2	2	1	2	2	2	1	UDHUKOUKOMBA	1	2	82	1	Neg.
13-08-2002	283	20-29	F	1	1998	FE	1	2	2	2	2	2	2	1	6	1	6	1	1	1	1	1	2	2	1	1	2	2	1	NGBANGBA	1	2	83	1	Neg.
13-08-2002	284	30-39	M	2	Missing	Missing	2	2	2	2	2	2	2	1	8	2	Missing	1	1	1	1	1	1	1	1	2	2	2	1	GHALIKONZI,NGOMA	1	2	84	1	Neg.
13-08-2002	285	10 -19	F	2	Missing	Missing	2	2	2	2	2	2	2	1	6	1	6	1	2	1	1	1	1	2	1	1	1	2	1	KINAKOMA	1	2	85	1	Neg.
13-08-2002	286	20-29	F	2	Missing	Missing	2	2	2	2	2	2	2	2	Missing	1	6	1	2	1	1	2	2	2	2	2	2	2	1	UDHUKOWU KOMA	1	2	86	1	Neg.
13-08-2002	287	20-29	F	1	2000	JA	1	1	1	1	1	1	1	1	6	1	6	1	1	1	1	1	1	1	1	1	1	2	1	MALILI	1	2	87	1	Neg.
13-08-2002	288	10 -19	M	2	Missing	Missing	2	2	2	2	2	2	2	2	Missing	1	6	1	1	1	1	1	2	2	1	2	2	2	1	MUSONGU TEDHE AZUBA	1	2	88	1	Neg.
13-08-2002	289	40-49	M	1	1970	MA	1	1	1	1	1	1	2	1	6	1	6	1	1	1	1	1	1	1	1	2	2	2	1	NZIAKAGBA	1	2	89	1	Neg.
13-08-2002	290	10 -19	M	2	Missing	Missing	2	2	2	2	2	2	2	2	Missing	2	Missing	1	1	2	2	1	1	2	1	2	2	2	1	AVOCA KOMA	1	2	90	1	Neg.
13-08-2002	291	10 -19	F	1	2002	MA	1	1	1	1	1	1	1	1	6	2	Missing	1	2	1	1	1	1	2	1	2	2	2	1	ATOKABHANI	1	2	91	1	Neg.
13-08-2002	292	10 -19	M	2	Missing	Missing	2	2	2	2	2	2	2	1	6	1	6	1	1	1	1	1	1	2	1	2	2	2	1	ITADJI	1	2	92	1	Neg.
13-08-2002	293	40-49	M	1	1997	MA	1	1	2	2	2	1	1	1	6	1	6	1	1	1	1	1	1	1	1	1	1	2	1	TAKURU	1	2	93	1	Neg.
13-08-2002	294	10 -19	M	2	Missing	Missing	2	2	2	2	2	2	2	1	6	1	6	1	1	1	1	1	1	2	1	2	2	2	1	TILIBHI	1	2	94	1	Neg.
13-08-2002	295	20-29	M	1	1999	AV	2	2	2	2	2	2	2	2	Missing	2	Missing	1	1	2	2	1	2	2	1	2	2	2	1	KUMBI	1	2	95	1	Neg.
13-08-2002	296	10 -19	M	1	2000	FE	1	2	1	2	1	1	2	1	6	1	6	1	1	1	1	1	1	1	1	1	1	2	1	AURU	1	2	96	1	Neg.
13-08-2002	297	20-29	M	1	2002	JN	1	2	2	2	2	2	2	1	6	1	6	1	1	1	1	1	1	1	1	2	1	1	1	SIEBARI KOMA	1	2	97	1	Neg.
13-08-2002	298	20-29	M	2	Missing	Missing	2	2	2	2	2	2	2	1	6	1	6	1	1	1	1	1	1	2	1	2	1	2	1	TILIBHI	1	2	98	1	Neg.
13-08-2002	299	40-49	M	1	1985	JA	2	2	2	2	2	2	2	1	6	1	6	1	1	1	1	1	1	1	1	2	1	2	1	PILIPILI	1	1	99	1	POS.
13-08-2002	300	10 -19	M	1	2001	JA	2	2	2	2	2	2	2	2	Missing	1	6	1	1	1	1	1	2	2	1	2	2	2	1	TILIBHI	1	2	100	1	Neg.
14-08-2002	301	>=60	M	1	1995	JA	2	2	2	2	2	2	2	1	7	2	Missing	1	1	1	1	1	1	1	1	2	2	2	1	MUSONGUTEDE, MOGO	1	2	101	1	Neg.
14-08-2002	302	>=60	M	1	1980	MA	1	1	1	2	1	1	1	1	6	1	6	1	1	1	1	1	1	2	1	2	2	2	1	KOMAKETU	1	2	102	1	Neg.
14-08-2002	303	40-49	M	2	Missing	Missing	2	2	2	2	2	1	1	1	6	1	6	1	1	1	1	1	2	2	1	2	2	2	1	MAZA	1	1	103	1	POS.
14-08-2002	304	>=60	M	2	Missing	Missing	2	2	2	2	2	1	1	1	9	1	6	1	1	1	1	1	1	1	1	1	1	2	1	KOMATUVI	1	1	104	1	POS.
14-08-2002	305	>=60	M	2	Missing	Missing	2	2	2	2	2	2	2	1	6	1	6	1	1	2	1	1	2	1	1	2	2	2	1	KOMA KETU, UNBI	1	1	105	1	POS.
14-08-2002	306	40-49	M	1	2001	NO	1	1	1	1	1	2	2	1	6	1	6	1	1	1	1	1	2	1	1	1	1	2	1	MARATIO	1	2	106	1	Neg.
14-08-2002	307	40-49	M	2	Missing	Missing	2	2	2	2	2	2	2	2	Missing	1	6	1	1	1	1	1	2	1	1	1	2	2	1	TANDI, ANDISO, SARI	1	1	107	1	POS.
14-08-2002	308	50-59	M	2	Missing	Missing	1	1	2	1	2	2	2	1	6	1	6	2	1	2	2	2	2	2	1	2	2	2	1	NZALUKU	1	2	108	1	Neg.
14-08-2002	309	40-49	M	2	Missing	Missing	2	2	2	2	2	2	2	2	Missing	2	Missing	1	1	1	1	1	2	1	1	1	2	2	1	MANGBALATA, MALATIYOTE	1	2	109	1	Neg.
14-08-2002	310	20-29	M	1	2000	MA	2	2	2	2	2	2	2	1	6	1	6	1	1	1	1	1	2	1	1	1	1	2	1	VUEVUE	1	2	110	1	Neg.
14-08-2002	311	10 -19	M	2	Missing	Missing	2	2	2	2	2	2	2	1	4	2	Missing	1	1	1	1	1	1	1	1	2	2	2	1	SARE, ANU	1	2	111	1	Neg.
14-08-2002	312	30-39	M	1	2002	AO	1	2	2	2	2	2	2	2	Missing	1	6	1	1	1	1	1	1	2	1	2	2	2	1	SIBHASE	1	2	112	1	Neg.
14-08-2002	313	10 -19	M	2	Missing	Missing	2	2	2	2	2	2	2	1	6	2	Missing	1	1	1	1	1	2	1	1	1	2	2	1	BUWEBUWE	1	2	113	1	Neg.
14-08-2002	314	20-29	M	1	2001	AO	2	1	1	1	1	2	2	2	Missing	1	6	1	1	1	1	1	2	2	1	2	2	2	1	SIBHASE	1	1	114	1	POS.
14-08-2002	315	40-49	M	1	1996	JA	2	2	2	2	2	2	2	1	8	2	Missing	1	1	1	1	1	1	2	1	2	2	2	1	MALATIYO	1	2	115	1	Neg.
14-08-2002	316	30-39	M	1	2000	AO	1	1	1	1	2	2	2	1	6	1	6	1	1	1	1	1	1	2	1	1	2	2	1	SANGAVUESA	1	2	116	1	Neg.
14-08-2002	317	50-59	M	1	1996	JA	2	2	2	2	2	2	2	2	Missing	2	Missing	1	1	1	1	1	2	1	1	2	2	2	1	SIBASI, MANVOGO	1	2	117	1	Neg.
14-08-2002	318	40-49	M	1	1995	JA	2	2	2	2	2	2	2	1	6	1	6	1	1	1	2	1	1	2	1	2	2	2	1	SIBHASA	1	2	118	1	Neg.
14-08-2002	319	10 -19	M	2	Missing	Missing	2	2	2	2	2	2	2	1	2	2	Missing	1	1	1	1	1	1	1	1	1	1	2	1	SARA, DUNTU	1	2	119	1	Neg.
14-08-2002	320	30-39	M	2	Missing	Missing	2	2	2	2	2	2	2	2	Missing	1	6	1	1	1	1	1	1	1	1	1	1	2	1	TAKULU	1	2	120	1	Neg.
14-08-2002	321	30-39	M	2	Missing	Missing	2	2	2	2	2	2	2	1	4	2	Missing	1	1	1	1	1	1	1	1	2	2	2	1	MALATIWU, DANGBALA, SAI	1	2	121	1	Neg.
14-08-2002	322	20-29	M	2	Missing	Missing	2	2	2	2	2	2	2	2	Missing	1	6	1	1	1	1	1	1	1	1	1	1	2	1	BOZILA	1	2	122	1	Neg.
14-08-2002	323	40-49	M	1	1996	AO	2	2	2	2	2	2	2	1	6	2	Missing	1	1	1	1	1	2	1	1	2	2	2	1	SARI, NGBALIMO	1	2	123	1	Neg.
14-08-2002	324	30-39	M	2	Missing	Missing	1	1	1	1	1	1	1	1	4	1	6	1	1	1	1	1	2	1	1	1	1	2	1	TILIMANA	1	2	124	1	Neg.
14-08-2002	325	10 -19	M	2	Missing	Missing	2	2	2	2	2	2	2	1	4	2	Missing	1	1	1	2	1	2	2	1	2	2	2	1	MOZO	1	2	125	1	Neg.
14-08-2002	326	40-49	M	2	Missing	Missing	1	1	1	1	2	1	1	1	6	1	6	1	1	1	1	1	2	2	1	2	2	2	1	ANDEBHITA	1	2	126	1	Neg.
14-08-2002	327	20-29	M	1	2002	AV	2	2	2	2	2	1	2	1	6	2	Missing	1	1	1	1	1	2	1	2	1	1	2	1	SALI, MELINGE	1	2	127	1	Neg.
14-08-2002	328	30-39	M	1	2002	AO	2	2	2	2	2	2	2	1	6	1	6	1	1	1	1	1	2	1	2	1	1	2	1	ANDEBHITA	1	2	128	1	Neg.
14-08-2002	329	10 -19	M	2	Missing	Missing	1	1	2	1	2	1	2	1	4	2	Missing	1	1	1	1	1	2	2	1	2	2	2	1	ANU, KAGBAKODA	1	2	129	1	Neg.
14-08-2002	330	20-29	M	2	Missing	Missing	2	2	2	2	2	2	2	1	6	1	6	1	1	1	2	1	1	2	1	2	2	2	1	MAVUOKO	1	2	130	1	Neg.
14-08-2002	331	30-39	M	1	1996	FE	2	2	2	2	2	2	2	1	4	2	Missing	1	1	1	1	1	2	1	1	2	2	2	1	TILEKOMA, TOMUTO, ANDINGBAMANZI	1	1	131	1	POS.
14-08-2002	332	40-49	M	1	2001	MI	2	2	2	2	2	2	2	1	6	1	6	1	1	1	1	1	1	1	1	1	2	2	1	KILIBHI	1	2	132	1	Neg.
14-08-2002	333	40-49	M	1	1998	FE	2	2	2	2	2	2	2	1	4	2	Missing	1	1	1	1	1	1	1	1	1	1	1	1	MALATIYO, DUVU	1	2	133	1	Neg.
14-08-2002	334	20-29	M	2	Missing	Missing	2	2	2	2	2	1	1	1	5	1	6	1	1	1	1	1	1	1	1	1	1	2	1	TUZUKOMA	1	2	134	1	Neg.
14-08-2002	335	30-39	M	2	Missing	Missing	2	2	2	2	2	2	2	2	Missing	2	Missing	1	1	2	2	1	2	2	1	2	2	2	1	SALI, MALATIYO	1	2	135	1	Neg.
14-08-2002	336	30-39	M	2	Missing	Missing	1	2	2	2	2	1	1	1	4	1	6	1	1	1	1	1	1	2	1	2	2	2	1	SIGHASA	1	2	136	1	Neg.
14-08-2002	337	>=60	F	1	1996	FE	2	2	2	2	2	2	2	1	6	2	Missing	1	2	1	1	1	1	1	1	1	1	2	1	DUVU, ANU, MANVOGO	1	2	137	1	Neg.
14-08-2002	338	40-49	F	1	1990	MA	2	2	2	2	2	2	2	1	6	1	6	1	2	2	1	2	2	2	1	2	2	2	1	ANDEBHITA	1	2	138	1	Neg.
14-08-2002	339	>=60	F	2	Missing	Missing	1	1	1	1	2	1	1	1	6	2	Missing	1	2	1	1	1	1	1	1	1	1	2	1	MALATIYO, TALI	1	2	139	1	Neg.
14-08-2002	340	50-59	F	1	2000	FE	1	1	1	2	2	2	2	1	6	2	Missing	1	2	1	1	1	2	2	1	2	2	2	1	BALAMOSI	1	2	140	1	Neg.
14-08-2002	341	20-29	F	2	Missing	Missing	2	2	2	2	2	2	2	1	6	2	Missing	1	2	1	2	1	2	2	1	1	2	2	1	DUVU	1	2	141	1	Neg.
14-08-2002	342	40-49	F	2	Missing	Missing	2	2	2	2	2	2	2	1	2	1	7	1	2	2	2	2	2	2	1	2	2	2	1	MANVUGU	1	2	142	1	Neg.
14-08-2002	343	50-59	F	2	Missing	Missing	2	2	2	2	2	2	2	1	6	2	Missing	1	2	2	1	1	2	1	1	2	2	1	1	ILEKOMA	1	2	143	1	Neg.
14-08-2002	344	30-39	F	2	Missing	Missing	2	2	2	2	2	2	2	2	Missing	2	Missing	1	2	2	2	2	2	2	2	2	2	2	1	VUEVUE	1	2	144	1	Neg.
14-08-2002	345	20-29	M	1	2000	FE	2	2	2	2	2	2	2	1	4	2	Missing	1	1	1	1	1	2	1	1	2	2	2	1	MANVOGO	1	2	145	1	Neg.
14-08-2002	346	40-49	F	2	Missing	Missing	1	2	2	1	2	1	1	1	6	2	Missing	1	2	1	1	2	1	2	1	2	2	2	1	ANDEBHITA	1	2	146	1	Neg.
14-08-2002	347	50-59	F	2	Missing	Missing	2	2	2	2	2	2	2	1	6	2	Missing	1	2	1	1	1	1	1	1	1	1	1	1	MALINDE, MANVOGO	1	2	147	1	Neg.
14-08-2002	348	30-39	F	2	Missing	Missing	1	1	1	1	1	2	2	1	4	2	Missing	1	1	2	1	1	2	2	1	1	2	2	1	ANDEBHITA	1	2	148	1	Neg.
14-08-2002	349	30-39	F	2	Missing	Missing	2	2	2	2	2	2	2	2	Missing	2	Missing	1	2	2	2	2	2	2	2	2	2	2	1	AVOCA KOMA, ANDEBIJA	1	2	149	1	Neg.
14-08-2002	350	20-29	F	2	Missing	Missing	2	2	2	2	2	2	2	1	5	1	6	1	2	2	2	1	2	2	1	2	2	2	1	ANDEBHI	1	2	150	1	Neg.
14-08-2002	351	30-39	M	1	2002	AV	2	2	2	2	2	2	2	1	6	2	Missing	1	1	1	1	1	2	1	1	2	1	2	1	SILIBO, ABAKITU, DOKO	1	2	151	1	Neg.
14-08-2002	352	20-29	F	2	Missing	Missing	1	1	1	1	2	2	2	1	6	1	6	1	2	2	2	1	1	2	1	1	2	2	1	BUGU	1	2	152	1	Neg.
14-08-2002	353	10 -19	M	1	2002	FE	2	2	2	2	2	2	2	1	4	2	Missing	1	1	1	1	1	2	2	1	2	2	2	1	SILIBO, DOKO	1	2	153	1	Neg.
14-08-2002	354	30-39	F	2	Missing	Missing	2	1	2	1	1	1	1	1	4	2	Missing	2	2	1	1	2	1	1	1	1	2	2	1	ANDEBHITA	1	2	154	1	Neg.
14-08-2002	355	20-29	M	2	Missing	Missing	2	2	2	2	2	2	2	1	6	2	Missing	1	1	1	1	1	2	1	1	1	1	2	1	MUTOYI	1	1	155	1	POS.
14-08-2002	356	20-29	F	1	2001	FE	2	2	2	2	2	2	2	2	Missing	2	Missing	1	1	1	1	2	2	1	1	1	1	2	1	BADALA	1	1	156	1	POS.
14-08-2002	357	30-39	M	1	2000	AO	2	2	2	2	2	2	2	1	5	2	Missing	1	1	1	1	1	2	1	1	1	1	2	1	AGBUBU, AKAME, TEBE, ANGANZE	1	1	157	1	POS.
14-08-2002	358	40-49	F	2	Missing	Missing	2	2	2	2	2	1	1	2	Missing	2	Missing	1	2	1	1	1	1	1	1	1	2	2	1	MANZA	1	2	158	1	Neg.
14-08-2002	359	20-29	M	2	Missing	Missing	2	2	2	2	2	2	2	1	6	2	Missing	2	1	2	2	2	2	2	2	2	2	2	2	Missing	1	2	159	1	Neg.
14-08-2002	360	40-49	F	2	Missing	Missing	2	2	2	2	2	2	2	2	Missing	2	Missing	1	2	2	1	1	2	1	1	2	2	2	1	GBADALA	1	2	160	1	Neg.
14-08-2002	361	10 -19	M	1	1999	FE	2	1	2	1	2	1	2	1	8	2	Missing	1	1	1	1	1	1	1	1	2	1	2	1	ABITONGI, BOGU	1	2	161	1	Neg.
14-08-2002	362	20-29	F	2	Missing	Missing	1	1	2	1	2	1	1	1	6	2	Missing	1	2	2	2	1	1	2	1	2	2	2	1	IREKOMA	1	2	162	1	Neg.
14-08-2002	363	10 -19	M	2	Missing	Missing	2	2	2	2	2	2	2	1	6	2	Missing	1	1	1	1	1	2	2	1	2	2	2	1	SESEKAU	1	2	163	1	Neg.
14-08-2002	364	40-49	F	2	Missing	Missing	2	2	2	2	2	2	2	1	6	1	6	1	2	2	1	1	2	2	1	2	2	2	1	MALATIYO	1	2	164	1	Neg.
14-08-2002	365	10 -19	M	2	Missing	Missing	2	2	2	2	2	2	2	2	Missing	2	Missing	1	1	1	1	1	1	1	1	1	1	2	1	NVOLU, TUTU	1	2	165	1	Neg.
14-08-2002	366	30-39	F	2	Missing	Missing	1	1	1	1	2	2	2	1	4	2	Missing	1	1	1	1	1	1	2	1	2	2	2	1	ANDEBHITA	1	2	166	1	Neg.
14-08-2002	367	20-29	M	1	2002	JL	2	2	2	2	2	2	2	1	6	2	Missing	1	1	1	2	1	2	2	1	2	2	2	1	SIBASI	1	2	167	1	Neg.
14-08-2002	368	10 -19	F	2	Missing	Missing	2	2	2	2	2	2	2	1	6	1	6	1	2	2	2	1	2	2	1	1	2	2	1	ILEKOMA	1	2	168	1	Neg.
14-08-2002	369	10 -19	M	2	Missing	Missing	2	2	2	2	2	2	2	1	6	2	Missing	1	1	1	1	1	2	2	1	2	2	2	1	ANU,TAKULU	1	2	169	1	Neg.
14-08-2002	370	10 -19	F	1	2002	AO	2	2	2	2	2	2	2	1	Missing	1	6	1	2	2	2	2	2	2	1	2	2	2	2	Missing	1	2	170	1	Neg.
14-08-2002	371	40-49	F	1	2002	MI	2	2	2	2	2	2	2	2	Missing	2	Missing	1	1	1	1	2	1	2	1	2	2	2	1	BHASELE	1	2	171	1	Neg.
14-08-2002	372	30-39	F	2	Missing	Missing	2	2	2	2	2	1	1	1	4	2	Missing	1	2	1	2	2	1	2	1	2	2	2	1	MUDOMUDO	1	2	172	1	Neg.
14-08-2002	373	20-29	F	1	2002	AO	1	1	1	1	1	1	1	1	4	2	Missing	1	1	1	2	2	1	2	1	2	2	2	1	ANU	1	1	173	1	POS.
14-08-2002	374	10 -19	F	1	2002	MI	2	2	2	2	2	1	1	1	6	1	6	1	2	1	1	1	2	1	1	2	2	2	1	SIBHASE	1	2	174	1	Neg.
14-08-2002	375	20-29	F	1	1998	AO	1	1	1	1	1	1	1	1	6	2	Missing	1	2	1	2	1	1	1	1	2	2	2	1	MANVUWO	1	2	175	1	Neg.
14-08-2002	376	20-29	F	2	Missing	Missing	2	2	2	2	2	1	1	1	4	1	4	1	2	2	2	1	2	2	1	2	2	2	1	NDUVU	1	2	176	1	Neg.
14-08-2002	377	40-49	F	1	1999	JA	2	2	2	2	2	2	2	1	6	1	6	1	2	1	1	1	2	1	1	2	2	2	1	BHANGO	1	2	177	1	Neg.
14-08-2002	378	20-29	F	2	Missing	Missing	2	2	2	2	2	2	2	1	4	2	Missing	1	2	2	1	1	2	1	1	2	2	2	1	SALE	1	2	178	1	Neg.
14-08-2002	379	10 -19	F	1	1996	FE	1	1	1	1	1	1	1	2	Missing	1	6	1	1	1	1	1	1	1	1	1	1	2	1	AVOCA KOMA	1	2	179	1	Neg.
14-08-2002	380	20-29	F	2	Missing	Missing	2	2	2	2	2	2	2	1	6	1	6	1	2	2	1	1	1	1	1	2	2	2	1	GBUGBULENI	1	2	180	1	Neg.
14-08-2002	381	20-29	F	1	1990	JA	1	1	1	1	1	2	2	1	6	1	6	1	2	1	1	1	1	1	1	1	1	2	1	MANVOGO	1	2	181	1	Neg.
14-08-2002	382	30-39	F	1	2000	JA	2	2	2	2	2	2	2	1	4	2	Missing	1	1	2	1	1	1	1	1	2	2	2	1	TAGOLU, DOKO	1	1	182	1	POS.
14-08-2002	383	30-39	F	1	1995	AO	1	1	1	1	1	2	2	1	6	1	6	1	1	1	1	1	1	1	1	1	1	2	1	MANVOGO	1	2	183	1	Neg.
14-08-2002	384	20-29	F	2	Missing	Missing	2	2	2	2	2	2	2	1	8	2	Missing	1	1	2	1	1	1	1	1	1	2	2	1	MALATIA	1	2	184	1	Neg.
14-08-2002	385	20-29	F	1	2001	JA	2	2	2	2	2	2	2	1	4	2	Missing	1	2	1	1	1	2	1	1	2	2	2	1	GBONDILA	1	2	185	1	Neg.
14-08-2002	386	40-49	F	2	Missing	Missing	2	2	2	2	2	2	2	1	4	1	4	1	2	2	1	2	1	1	1	2	2	2	1	SALE	1	2	186	1	Neg.
14-08-2002	387	30-39	F	2	Missing	Missing	2	2	2	2	2	2	2	1	8	2	Missing	1	2	1	1	1	1	1	1	2	1	2	1	SALI, NGBALINI	1	1	187	1	POS.
14-08-2002	388	20-29	F	2	Missing	Missing	2	2	2	2	2	1	2	1	6	2	Missing	1	2	1	1	1	1	1	1	1	1	2	1	MALATILO	1	2	188	1	Neg.
14-08-2002	389	10 -19	F	2	Missing	Missing	2	2	2	2	2	2	2	1	6	2	Missing	1	2	1	1	1	1	1	1	2	2	2	1	MANVOGO	1	2	189	1	Neg.
15-08-2002	391	>=60	F	2	Missing	Missing	2	2	2	2	2	2	2	1	6	2	Missing	1	2	2	1	1	2	1	1	2	2	2	1	MONDUBI, TIOKU, TUDI	1	2	191	1	Neg.
14-08-2002	392	20-29	M	2	Missing	Missing	2	2	2	2	2	2	2	1	4	1	6	1	1	2	2	1	2	2	1	2	2	2	1	MUNDUBHI	1	1	192	1	POS.
15-08-2002	393	50-59	F	2	Missing	Missing	2	2	2	2	2	2	2	1	6	2	Missing	1	2	2	2	1	2	2	1	2	2	2	1	UGBAMANZA	1	2	193	1	Neg.
15-08-2002	394	30-39	M	2	Missing	Missing	2	2	2	2	2	2	2	2	Missing	1	6	1	1	2	2	1	2	2	1	2	2	2	1	ANDIGBAMANZA	1	2	194	1	Neg.
15-08-2002	395	>=60	F	2	Missing	Missing	2	2	2	2	2	2	2	1	4	2	Missing	1	2	1	1	1	2	2	1	2	2	2	1	MUNDUBI	1	1	195	1	POS.
15-08-2002	396	20-29	M	2	Missing	Missing	2	2	2	2	2	2	2	2	Missing	2	Missing	1	1	1	1	1	2	2	1	2	2	2	1	BARI KOMA	1	2	196	1	Neg.
15-08-2002	397	30-39	F	1	1995	JA	2	2	2	2	2	2	2	1	6	2	Missing	1	2	1	1	1	2	2	1	2	2	2	1	GINAKOMBA	1	2	197	1	Neg.
15-08-2002	398	10 -19	F	2	Missing	Missing	2	2	2	2	2	2	2	1	6	1	6	1	2	2	2	1	2	2	1	2	2	2	1	ANDEBHIZA	1	2	198	1	Neg.
15-08-2002	399	>=60	F	1	1999	JA	2	2	2	2	2	2	2	1	6	2	Missing	1	2	1	1	1	2	2	1	2	2	2	1	ABEDU	1	2	199	1	Neg.
15-08-2002	400	10 -19	F	2	Missing	Missing	2	2	2	2	2	2	2	2	Missing	2	Missing	1	2	2	2	2	2	2	1	2	2	2	1	VULEVULE	1	2	200	1	Neg.
15-08-2002	401	>=60	M	1	2001	FE	2	2	2	2	2	2	2	1	4	2	Missing	1	1	1	1	1	1	2	1	2	2	2	1	ANVUNITA	1	1	201	1	POS.
15-08-2002	402	20-29	M	1	1999	MA	1	1	2	2	2	1	2	1	8	1	6	1	1	1	1	1	2	1	1	2	2	2	1	ABAKITU KOMA	1	2	202	1	Neg.
15-08-2002	403	>=60	F	1	2002	AO	1	1	1	1	1	2	2	1	4	2	Missing	1	2	1	1	1	1	1	1	2	2	2	1	ANVUNITA	1	2	203	1	Neg.
15-08-2002	404	30-39	M	1	1999	MA	1	1	1	1	1	1	1	1	4	1	6	1	1	1	1	1	1	1	1	1	2	1	1	BARI KOMA, DOKO	1	1	204	1	POS.
15-08-2002	405	30-39	F	1	2002	AO	1	1	1	1	1	2	2	1	4	1	5	1	2	1	1	1	1	1	1	1	1	1	1	ANVUNITA	1	2	205	1	Neg.
15-08-2002	406	20-29	M	1	1999	MI	1	1	1	1	1	2	2	1	4	1	6	1	1	1	1	1	1	1	1	1	1	1	1	ANVONITA	1	1	206	1	POS.
15-08-2002	407	40-49	F	1	2001	JA	2	2	2	2	2	2	2	1	4	2	Missing	1	2	1	1	1	1	1	1	1	1	1	1	ANVUNITA	1	2	207	1	Neg.
15-08-2002	408	10 -19	M	1	1999	AO	1	1	1	1	1	1	2	1	4	2	Missing	1	1	1	1	1	2	2	1	1	1	2	1	ANVONITA	1	2	208	1	Neg.
15-08-2002	409	10 -19	M	2	Missing	Missing	2	2	2	2	2	2	2	1	4	2	Missing	1	1	1	1	1	2	1	1	2	2	2	1	MODJO	1	2	209	1	Neg.
15-08-2002	410	20-29	F	1	2001	SE	2	2	2	2	2	2	2	1	6	2	Missing	1	2	2	2	1	2	2	1	2	2	2	1	MOZO	1	2	210	1	Neg.
15-08-2002	411	50-59	M	2	Missing	Missing	2	2	2	2	2	2	2	1	4	2	Missing	1	1	1	1	1	2	2	1	2	2	2	1	MUNDUBI, TENDEKINA, SILIBO	1	2	211	1	Neg.
16-08-2002	412	50-59	M	1	1999	MA	2	2	2	2	2	2	2	1	4	1	6	1	1	2	2	1	1	1	1	1	2	1	1	DOKO	1	2	212	1	Neg.
16-08-2002	413	20-29	M	2	Missing	Missing	2	2	2	2	2	2	2	1	6	1	6	1	1	2	2	1	2	2	1	1	2	2	1	DOKO	1	2	213	1	Neg.
16-08-2002	414	10 -19	M	2	Missing	Missing	1	1	1	1	1	2	2	2	Missing	2	Missing	1	1	1	1	1	2	1	1	1	2	2	1	SIBASE	1	2	214	1	Neg.
16-08-2002	415	30-39	F	2	Missing	Missing	2	2	2	2	2	2	2	1	6	2	Missing	1	2	2	2	2	2	2	1	2	2	2	1	ANU	1	2	215	1	Neg.
16-08-2002	416	30-39	F	2	Missing	Missing	2	2	2	2	2	2	2	1	6	2	Missing	2	2	2	2	1	2	2	1	2	2	2	1	ANGAGU	1	1	216	1	POS.
16-08-2002	417	30-39	F	2	Missing	Missing	2	1	2	2	2	2	2	1	6	2	Missing	1	2	1	1	2	2	2	1	2	2	2	1	MUDOMUDO	1	2	217	1	Neg.
16-08-2002	418	30-39	F	2	Missing	Missing	1	1	1	1	2	1	1	1	6	2	Missing	1	2	1	1	2	2	2	1	2	2	2	1	ANDEBHI	1	2	218	1	Neg.
16-08-2002	419	10 -19	F	2	Missing	Missing	2	2	2	2	2	2	2	1	6	2	Missing	1	2	2	2	1	2	2	1	2	2	2	1	ANU, GBALIKONZI	1	2	219	1	Neg.
16-08-2002	420	40-49	F	2	Missing	Missing	2	2	2	2	2	2	2	2	Missing	2	Missing	1	2	2	2	1	2	2	1	2	2	2	1	AWENDU	1	2	220	1	Neg.
16-08-2002	421	>=60	M	2	Missing	Missing	2	2	2	2	2	2	2	1	6	2	Missing	1	1	1	1	1	2	2	1	2	2	2	1	NDIGBAMANZA	1	2	221	1	Neg.
16-08-2002	422	30-39	M	2	Missing	Missing	2	2	2	2	2	2	2	1	6	2	Missing	1	1	1	1	1	1	1	1	1	2	2	1	DOKO	1	2	222	1	Neg.
16-08-2002	423	50-59	F	2	Missing	Missing	2	2	2	2	2	2	2	1	6	2	Missing	1	2	2	1	1	2	2	1	2	2	2	1	ANDIGBAMANZA, SILIBO	1	1	223	1	POS.
16-08-2002	424	10 -19	F	2	Missing	Missing	2	2	2	2	2	2	2	1	6	1	6	1	1	1	1	1	1	1	1	2	2	2	1	DOKO	1	2	224	1	Neg.
16-08-2002	425	20-29	F	2	Missing	Missing	2	2	2	2	2	2	2	1	4	2	Missing	1	2	2	2	1	2	2	1	2	2	2	1	MUNDUBI	1	1	225	1	POS.
16-08-2002	426		M	2	Missing	Missing	2	2	2	2	2	2	2	1	6	2	Missing	1	1	1	1	1	1	2	1	2	2	2	1	DOKO	1	2	226	1	Neg.
16-08-2002	427	>=60	M	2	Missing	Missing	2	2	2	2	2	2	2	1	5	2	Missing	1	1	1	1	1	2	2	1	2	2	2	1	MUNDUBI	1	2	227	1	Neg.
16-08-2002	428	20-29	F	1	1988	MA	2	2	2	2	2	1	1	1	Missing	2	Missing	1	1	1	1	1	1	2	1	2	2	2	1	DOKO	1	2	228	1	Neg.
16-08-2002	429	10 -19	F	1	1998	JA	1	1	1	1	2	1	1	1	4	1	6	1	2	1	1	1	1	1	1	2	2	2	1	ONVO	1	2	229	1	Neg.
16-08-2002	430	20-29	F	2	Missing	Missing	2	2	2	2	2	1	1	1	4	2	Missing	1	1	2	1	1	2	2	1	2	2	2	1	DOKO	1	2	230	1	Neg.
16-08-2002	431	20-29	F	1	2000	JA	1	1	2	2	2	1	2	1	6	2	Missing	1	1	1	1	1	1	1	1	1	2	2	1	TOKO	1	2	231	1	Neg.
16-08-2002	432	20-29	F	1	1990	AO	2	2	2	2	2	2	2	1	4	2	Missing	1	2	1	1	1	2	1	1	2	2	2	1	KUBI	1	2	232	1	Neg.
16-08-2002	433	20-29	F	2	Missing	Missing	2	2	2	2	2	2	2	1	6	2	Missing	1	2	1	1	1	2	2	1	1	1	2	1	DOKO	1	2	233	1	Neg.
16-08-2002	434	30-39	F	1	2000	NO	1	1	1	1	2	2	2	1	6	2	Missing	1	1	1	1	1	1	1	1	1	2	1	1	MANZA	1	2	234	1	Neg.
16-08-2002	435	40-49	F	1	1989	FE	2	2	2	2	2	2	2	1	4	1	6	1	1	1	2	1	2	2	1	2	2	2	1	DOKO	1	2	235	1	Neg.
16-08-2002	436	30-39	M	1	2001	JA	2	2	2	2	2	1	1	1	4	1	4	1	1	1	1	1	1	1	1	1	2	2	1	DOKO	1	2	236	1	Neg.
16-08-2002	437	30-39	F	1	2002	MA	2	2	2	2	2	2	2	1	4	2	Missing	1	2	1	1	1	2	1	1	1	1	2	1	DOKO	1	2	237	1	Neg.
16-08-2002	438	20-29	F	1	1999	JL	1	1	1	1	1	1	1	1	4	1	4	1	2	1	1	1	2	2	1	2	2	1	1	TEDU KOMA	1	2	238	1	Neg.
16-08-2002	439	10 -19	M	1	2002	FE	2	2	2	2	2	2	2	2	Missing	2	Missing	1	1	1	1	1	1	1	1	2	2	2	1	MINDUBI	1	2	239	1	Neg.
16-08-2002	440	50-59	F	2	Missing	Missing	2	2	2	2	2	2	2	1	4	2	Missing	1	2	1	1	1	1	2	1	2	2	2	1	DOKO	1	2	240	1	Neg.
16-08-2002	441	30-39	M	2	Missing	Missing	2	2	2	2	2	2	2	1	6	2	Missing	1	1	1	2	1	2	2	1	2	2	2	1	MANZA	1	1	241	1	POS.
16-08-2002	442	10 -19	M	2	Missing	Missing	2	2	2	2	2	2	2	1	6	1	6	1	1	1	2	1	2	2	1	2	2	2	1	MUNGUBHI	1	2	242	1	Neg.
16-08-2002	443	30-39	M	1	1999	AO	2	2	2	2	2	2	2	1	4	2	Missing	1	1	1	2	1	2	2	1	2	2	2	1	VUVETE, DOKO	1	2	243	1	Neg.
16-08-2002	444	50-59	F	1	1999	MI	2	2	2	2	2	2	2	1	4	2	Missing	1	2	1	2	1	2	2	1	2	2	2	1	SIBHASE	1	1	244	1	POS.
16-08-2002	445	10 -19	F	2	Missing	Missing	2	2	2	2	2	2	2	1	6	1	6	1	2	2	1	1	2	2	1	2	2	2	1	SIBHASI	1	1	245	1	POS.
16-08-2002	446	10 -19	F	2	Missing	Missing	2	2	2	2	2	2	2	1	6	2	Missing	1	2	2	2	1	2	2	1	2	2	2	1	MUNDUBI	1	2	246	1	Neg.
16-08-2002	447	40-49	F	1	2000	AO	1	2	2	2	2	2	2	1	3	2	Missing	1	2	1	1	1	1	1	1	2	2	2	1	DOKO	1	2	247	1	Neg.
16-08-2002	448	50-59	F	2	Missing	Missing	2	2	2	2	2	1	1	1	4	1	6	1	2	2	1	1	1	1	1	1	2	2	1	SIBHASE	1	2	248	1	Neg.
16-08-2002	449	>=60	M	1	1995	FE	2	2	2	2	2	2	2	1	4	2	Missing	1	1	1	1	1	2	1	1	1	2	2	1	DOKO	1	1	249	1	POS.
16-08-2002	450	50-59	M	1	1989	JA	2	2	2	2	2	2	2	1	4	1	6	1	1	1	1	1	1	1	1	2	2	2	1	SIBHASE	1	1	250	1	POS.
16-08-2002	451	>=60	F	2	Missing	Missing	2	2	2	2	2	2	2	1	6	1	6	1	1	2	1	2	1	1	1	2	2	2	1	VUEVUE	1	1	251	1	POS.
16-08-2002	452	10 -19	M	2	Missing	Missing	2	2	2	2	2	2	2	1	4	2	Missing	1	1	1	2	1	2	2	1	2	2	2	1	DOKO	1	1	252	1	POS.
16-08-2002	453	30-39	M	1	1996	JL	1	1	1	1	1	2	2	1	4	1	6	1	1	1	1	1	1	1	1	1	2	2	1	MANZIGO, KANGA, NGBARU, DOKO	1	2	253	1	Neg.
16-08-2002	454	30-39	F	2	Missing	Missing	2	2	2	2	2	2	2	1	4	1	6	1	2	1	2	1	2	1	1	1	2	2	1	SALE	1	1	254	1	POS.
16-08-2002	455	50-59	M	1	1978	SE	2	2	2	2	2	2	2	1	6	1	6	1	1	1	1	1	1	2	1	2	2	2	1	SIGBINI, SARASA	1	2	255	1	Neg.
16-08-2002	456	10 -19	M	2	Missing	Missing	2	2	2	2	2	2	2	1	4	2	Missing	1	1	1	1	1	2	1	1	2	1	2	1	DOKO	1	2	256	1	Neg.
16-08-2002	457	20-29	F	2	Missing	Missing	2	2	2	2	2	2	2	1	6	2	Missing	1	2	1	1	1	1	2	1	1	2	2	1	YUVUDJA	1	2	257	1	Neg.
16-08-2002	458	20-29	M	1	2000	FE	2	2	2	2	2	2	2	1	4	2	Missing	1	1	1	1	1	1	1	1	2	2	2	1	GBALIKONZI, TIRIMANA, KONGBOLE	1	2	258	1	Neg.
16-08-2002	459	20-29	M	2	Missing	Missing	2	2	2	2	2	2	2	1	6	2	Missing	1	1	1	1	1	2	1	1	1	1	2	1	ALEIKAGBA	1	2	259	1	Neg.
16-08-2002	460	40-49	M	1	1986	Missing	1	2	2	2	2	2	2	1	4	1	6	1	1	1	1	1	1	1	1	2	2	2	1	SARE, TIRIMANA	1	2	260	1	Neg.
16-08-2002	461	40-49	M	2	Missing	Missing	2	2	2	2	2	2	2	1	4	1	4	1	1	1	1	1	2	1	2	2	2	2	1	DUVU	1	1	261	1	POS.
16-08-2002	462	10 -19	M	1	2002	JL	1	2	2	1	2	2	2	1	4	2	Missing	1	1	1	1	1	1	2	1	1	2	2	1	DOKO	1	2	262	1	Neg.
16-08-2002	463	30-39	M	1	1986	JA	2	2	2	2	2	2	2	1	4	1	6	1	1	1	1	1	1	1	1	2	1	2	1	SIBHASE	1	2	263	1	Neg.
16-08-2002	464	30-39	M	2	Missing	Missing	2	2	2	2	2	2	2	1	6	2	Missing	1	1	2	1	1	2	1	1	2	2	2	1	TILIBI	1	2	264	1	Neg.
16-08-2002	465	>=60	F	2	Missing	Missing	2	2	2	2	2	2	2	1	Missing	2	Missing	1	1	2	2	1	1	2	1	2	2	2	1	DOKO	1	2	265	1	Neg.
16-08-2002	466	30-39	M	1	2001	JA	2	2	2	2	2	2	2	1	4	1	4	1	1	1	1	1	1	1	1	1	1	2	1	ANGODHE	1	2	266	1	Neg.
16-08-2002	467	20-29	M	1	2002	AV	2	2	2	2	2	2	2	1	4	2	Missing	1	1	1	1	1	2	1	1	2	2	2	1	ONVO	1	2	267	1	Neg.
16-08-2002	468	30-39	M	1	2002	MA	1	1	2	1	2	1	2	1	2	1	6	1	1	1	2	1	1	2	1	1	2	2	1	DOKO	1	2	268	1	Neg.
16-08-2002	469	40-49	M	1	2001	FE	2	2	2	2	2	2	2	1	6	2	Missing	1	1	1	1	1	2	1	1	1	1	1	1	INA	1	2	269	1	Neg.
16-08-2002	470	40-49	M	1	2002	AV	1	2	2	2	2	2	2	1	6	1	6	1	1	2	2	1	2	1	1	2	2	2	1	MANZA	1	2	270	1	Neg.
16-08-2002	471	40-49	M	2	Missing	Missing	2	2	2	2	2	2	2	1	4	2	Missing	1	1	1	1	1	1	1	1	2	2	2	1	DOKO	1	2	271	1	Neg.
16-08-2002	472	20-29	M	2	Missing	Missing	2	2	2	2	2	2	2	1	6	2	Missing	1	1	1	1	1	2	2	1	2	2	2	1	DOKO	1	2	272	1	Neg.
16-08-2002	473	30-39	M	1	2000	MA	2	2	2	2	2	2	2	1	6	1	6	1	1	1	2	1	2	2	1	1	2	2	1	KANGA	1	2	273	1	Neg.
16-08-2002	474	40-49	M	2	Missing	Missing	2	2	2	2	2	2	2	1	4	1	6	1	1	1	1	1	1	1	1	1	2	1	1	DOKO, MANZA	1	1	274	1	POS.
16-08-2002	475	30-39	M	1	2001	FE	2	2	2	2	2	2	2	1	4	2	Missing	1	1	1	1	1	2	1	1	2	1	1	1	DOKO, BIRO	1	2	275	1	Neg.
16-08-2002	476	10 -19	M	2	Missing	Missing	2	2	2	2	2	2	2	2	Missing	2	Missing	1	1	1	1	1	2	2	1	1	2	2	1	SAKU	1	2	276	1	Neg.
16-08-2002	477	10 -19	F	1	2000	MA	2	2	2	2	2	2	2	1	4	2	Missing	1	2	2	1	2	2	1	1	2	2	2	1	ANU	1	2	277	1	Neg.
16-08-2002	478	>=60	M	1	1995	FE	2	2	2	2	2	2	2	1	6	2	Missing	1	1	1	1	1	1	1	1	2	2	2	1	DUGU	1	2	278	1	Neg.
16-08-2002	479	>=60	M	2	Missing	Missing	2	2	2	2	2	2	2	1	6	1	6	1	1	1	1	1	2	2	1	1	1	2	2	Missing	1	2	279	1	Neg.
16-08-2002	480	10 -19	F	1	2000	JA	1	1	1	1	2	1	2	1	4	2	Missing	1	2	2	1	1	2	1	1	2	2	2	1	SIGBI	1	2	280	1	Neg.
16-08-2002	481	10 -19	M	2	Missing	Missing	2	2	2	1	2	2	2	2	Missing	1	6	1	1	1	1	1	2	2	2	2	2	2	1	SIBASE	1	1	281	1	POS.
16-08-2002	482	30-39	M	1	2000	FE	2	2	2	2	2	1	2	1	4	1	6	1	1	2	1	1	2	1	1	2	2	2	1	SALE	1	2	282	1	Neg.
16-08-2002	483	10 -19	F	2	Missing	Missing	2	2	2	2	2	2	2	1	4	2	Missing	1	2	2	1	1	2	1	1	2	2	2	1	DOKO	1	2	283	1	Neg.
16-08-2002	484	30-39	M	1	2001	MI	2	2	2	2	2	2	2	1	8	2	Missing	1	1	1	1	1	2	1	1	2	2	2	1	MANZA, DOKO	1	1	284	1	POS.
16-08-2002	485		M	2	Missing	Missing	2	2	2	2	2	2	2	1	4	1	6	1	1	1	1	1	1	1	1	2	1	2	1	SALO	1	2	285	1	Neg.
16-08-2002	486	40-49	F	1	1978	JA	2	2	2	2	2	2	2	1	4	1	6	1	2	1	1	1	1	1	1	2	2	2	1	TUVU	1	1	286	1	POS.
16-08-2002	487	40-49	M	1	1999	AV	2	2	2	2	2	2	2	1	6	2	Missing	1	1	1	1	1	2	1	1	2	2	2	1	TILIBI	1	2	287	1	Neg.
16-08-2002	488	30-39	F	1	1980	FE	2	2	2	2	2	1	1	1	4	2	Missing	1	2	1	1	1	1	1	1	2	1	2	1	DOKO	1	1	288	1	POS.
16-08-2002	489	30-39	M	1	2001	MA	2	2	2	2	2	2	2	1	6	1	6	1	1	1	2	1	2	2	1	2	2	2	1	SIBASE	1	2	289	1	Neg.
16-08-2002	490	40-49	M	2	Missing	Missing	2	2	2	2	2	2	2	1	4	2	Missing	1	1	2	1	1	2	1	1	2	2	2	1	ANGODE	1	1	290	1	POS.
16-08-2002	491	10 -19	F	1	2002	JL	2	2	2	2	2	1	1	1	4	2	Missing	1	2	2	1	1	2	1	1	2	2	2	1	SALE, SIGBINI	1	2	291	1	Neg.
16-08-2002	492	20-29	M	2	Missing	Missing	2	2	2	2	2	2	2	1	4	1	6	1	1	1	1	1	2	1	1	1	2	2	1	VUEVUE	1	2	292	1	Neg.
16-08-2002	493	>=60	M	2	Missing	Missing	2	2	2	2	2	2	2	1	6	2	Missing	1	1	2	2	1	2	2	1	2	2	2	1	MANZA, TEDUKOMA	1	2	293	1	Neg.
16-08-2002	494	>=60	F	1	1998	MA	1	1	1	1	1	1	1	1	4	1	4	1	1	1	1	1	1	1	1	2	2	2	1	NDUVU	1	1	294	1	POS.
16-08-2002	495	10 -19	F	1	2001	MA	2	2	2	2	2	2	2	1	6	2	Missing	1	2	1	2	1	2	2	1	2	2	2	1	MANZA	1	2	295	1	Neg.
16-08-2002	496	>=60	F	1	1970	AO	1	1	1	1	1	1	1	1	4	1	4	1	2	1	1	1	1	1	1	1	1	2	1	TUVU	1	2	296	1	Neg.
16-08-2002	497	20-29	F	2	Missing	Missing	2	2	2	2	2	2	2	1	2	2	Missing	1	2	2	2	1	1	2	1	2	2	2	1	SIMO	1	2	297	1	Neg.
16-08-2002	498	30-39	F	1	2002	FE	2	2	2	2	2	2	2	1	6	2	Missing	1	2	1	1	1	2	1	1	2	2	2	1	GINA	1	2	298	1	Neg.
16-08-2002	499	30-39	M	1	2002	FE	2	2	2	2	2	2	2	1	4	2	Missing	1	1	1	1	1	1	1	1	1	1	2	1	ALUDA	1	2	299	1	Neg.
16-08-2002	500	10 -19	F	1	2002	FE	2	2	2	2	2	2	2	1	6	2	Missing	1	2	1	1	1	2	1	1	2	2	2	1	LINA	1	1	300	1	POS.
16-08-2002	501	50-59	M	1	Missing	Missing	2	1	1	1	1	2	2	1	4	2	Missing	1	1	1	1	1	1	1	1	1	2	1	1	DOKO	1	2	301	1	Neg.
